# Supplementary material for: Wdr4 promotes cerebellar development and locomotion through Arhgap17-mediated Rac1 activation
Source: Cell Death Dis. 2023 Jan 21;14(1):52. doi: 10.1038/s41419-022-05442-z (PMC9867761; doi:10.1038/s41419-022-05442-z)
Supplement: Supplementary file 3 — Supplementary Table S1 [file 41419_2022_5442_MOESM3_ESM.xlsx]

## Sheet: Up-regulated
Table S1. Proteins regulated in Wdr4 A-cKO GNPs identified by proteomic analysis (Related to Figure 6)
Accession	Description	Gene Symbol	Abundance Ratio: (Sample) / (Control)	Abundance Ratio P-Value: (Sample) / (Control)	WikiPathways	Reactome Pathways	KEGG Pathways
Q9JMG1	Endothelial differentiation-related factor 1 [OS=Mus musculus]	Edf1	8.274	1e-17
Q60695	Ral guanine nucleotide dissociation stimulator-like 1 [OS=Mus musculus]	Rgl1	4.428	1e-17			Ras signaling pathway
Q8K3J1	NADH dehydrogenase [ubiquinone] iron-sulfur protein 8, mitochondrial [OS=Mus musculus]	Ndufs8	3.275	7.99361e-15	Oxidative phosphorylation; Electron Transport Chain	Complex I biogenesis	Metabolic pathways; Huntington's disease; Non-alcoholic fatty liver disease (NAFLD); Oxidative phosphorylation; Parkinson's disease; Alzheimer's disease
Q99JX4	Eukaryotic translation initiation factor 3 subunit M [OS=Mus musculus]	Eif3m	3.154	1.38334e-13		Formation of a pool of free 40S subunits; L13a-mediated translational silencing of Ceruloplasmin expression; Ribosomal scanning and start codon recognition; Formation of the ternary complex, and subsequently, the 43S complex; Translation initiation complex formation; GTP hydrolysis and joining of the 60S ribosomal subunit
P61219	DNA-directed RNA polymerases I, II, and III subunit RPABC2 [OS=Mus musculus]	Polr2f	2.761	1.45673e-10	Estrogen signaling; Purine metabolism	mRNA Capping; RNA Polymerase II Transcription Initiation; Transcriptional regulation by small RNAs; RNA Polymerase II Pre-transcription Events; RNA Polymerase I Transcription Termination; RNA Polymerase III Transcription Initiation From Type 3 Promoter; Formation of RNA Pol II elongation complex ; mRNA Splicing - Major Pathway; Formation of TC-NER Pre-Incision Complex; RNA Pol II CTD phosphorylat…	RNA polymerase; Epstein-Barr virus infection; Metabolic pathways; Purine metabolism; Huntington's disease; Pyrimidine metabolism; Cytosolic DNA-sensing pathway
Q8BH15	CCR4-NOT transcription complex subunit 10 [OS=Mus musculus]	Cnot10	2.656	3.801e-07		TP53 regulates transcription of additional cell cycle genes whose exact role in the p53 pathway remain uncertain; Deadenylation of mRNA	RNA degradation
Q60760	Growth factor receptor-bound protein 10 [OS=Mus musculus]	Grb10	2.592	1.14841e-12	Kit Receptor Signaling Pathway; EGFR1 Signaling Pathway; Insulin Signaling	Signaling by SCF-KIT; RET signaling; IRS activation; Signal attenuation	mTOR signaling pathway
Q80UE6	Serine/threonine-protein kinase WNK4 [OS=Mus musculus]	Wnk4	2.493	4.49471e-06		Stimuli-sensing channels
Q922V4	Pleiotropic regulator 1 [OS=Mus musculus]	Plrg1	2.384	1.13281e-05		mRNA Splicing - Major Pathway	Spliceosome
Q3U2K0-1	Protein FAM193B [OS=Mus musculus]	Fam193b	2.329	1.46172e-05
Q8R3N1	Nucleolar protein 14 [OS=Mus musculus]	Nop14	2.298	2.26741e-05		Major pathway of rRNA processing in the nucleolus and cytosol
Q8K009	Mitochondrial 10-formyltetrahydrofolate dehydrogenase [OS=Mus musculus]	Aldh1l2	2.171	2.22045e-16		Metabolism of folate and pterines	One carbon pool by folate
Q5SWP3	NAC-alpha domain-containing protein 1 [OS=Mus musculus]	Nacad	2.163	0.000100545
P49183	Deoxyribonuclease-1 [OS=Mus musculus]	Dnase1	2.149	3.07395e-08
P19091	androgen receptor [OS=Mus musculus]	Ar	2.092	2.05393e-08	SIDS Susceptibility Pathways; IL-6 signaling Pathway; Alpha6-Beta4 Integrin Signaling Pathway; Nuclear Receptors	Nuclear Receptor transcription pathway; RUNX2 regulates osteoblast differentiation; Activated PKN1 stimulates transcription of AR (androgen receptor) regulated genes KLK2 and KLK3; Ub-specific processing proteases; HSP90 chaperone cycle for steroid hormone receptors (SHR)	Oocyte meiosis; Pathways in cancer; Prostate cancer
Q61024	Asparagine synthetase [glutamine-hydrolyzing] [OS=Mus musculus]	Asns	2.04	1e-17		Amino acid synthesis and interconversion (transamination)	Metabolic pathways; Alanine, aspartate and glutamate metabolism
E9Q784	Zinc finger CCCH domain-containing protein 13 [OS=Mus musculus]	Zc3h13	2.005	0.000209037
Q99LS3	phosphoserine phosphatase [OS=Mus musculus]	Psph	1.976	6.88077e-07		Serine biosynthesis	Metabolic pathways; Biosynthesis of amino acids; Glycine, serine and threonine metabolism; Carbon metabolism
Q8K400	Syntaxin-binding protein 5 [OS=Mus musculus]	Stxbp5	1.969	0.000651426
Q9D2V8	Major facilitator superfamily domain-containing protein 10 [OS=Mus musculus]	Mfsd10	1.946	6.25987e-05
Q8VHZ7	U3 small nucleolar ribonucleoprotein protein IMP4 [OS=Mus musculus]	Imp4	1.931	3.4899e-10	mRNA processing	Major pathway of rRNA processing in the nucleolus and cytosol	Ribosome biogenesis in eukaryotes
Q80SY5	Pre-mRNA-splicing factor 38B [OS=Mus musculus]	Prpf38b	1.927	0.00144285			Spliceosome
Q9Z127	large neutral amino acids transporter small subunit 1 [OS=Mus musculus]	Slc7a5	1.888	5.53186e-06		Amino acid transport across the plasma membrane; Tryptophan catabolism; Basigin interactions	mTOR signaling pathway; Central carbon metabolism in cancer
Q810A3	Tetratricopeptide repeat protein 9C [OS=Mus musculus]	Ttc9c	1.885	0.00189982
Q8VHX6-1	Filamin-C [OS=Mus musculus]	Flnc	1.86	9.11554e-06		Cell-extracellular matrix interactions	MAPK signaling pathway; Focal adhesion; Proteoglycans in cancer; Salmonella infection
Q80UY1	carnosine N-methyltransferase [OS=Mus musculus]	2410127L17Rik; Carnmt1	1.797	7.2893e-05		Histidine catabolism	Histidine metabolism
Q99N84	28S ribosomal protein S18b, mitochondrial [OS=Mus musculus]	Mrps18b	1.797	0.000188786		Mitochondrial translation termination; Mitochondrial translation elongation	Viral carcinogenesis
P70261	paladin [OS=Mus musculus]	Pald1	1.788	0.000178796
Q9CQS2	H/ACA ribonucleoprotein complex subunit 3 [OS=Mus musculus]	Nop10	1.775	1.35374e-10			Ribosome biogenesis in eukaryotes
Q91ZF0	dnaJ homolog subfamily C member 24 [OS=Mus musculus]	Dnajc24	1.751	0.000288489
Q5SZT7	NKAP-like protein [OS=Mus musculus]	Nkapl	1.706	0.00233566
Q3TTY5	Keratin, type II cytoskeletal 2 epidermal [OS=Mus musculus]	Krt2	1.701	0.000232582		Formation of the cornified envelope
P0DN91	Transmembrane protein 254c [OS=Mus musculus]	D14Ertd449e; Tmem254a; Gm9746; Tmem254b; Gm10395; Tmem254c	1.691	0.0127435
Q9ESV0	ATP-dependent RNA helicase DDX24 [OS=Mus musculus]	Ddx24	1.681	0.00550688	mRNA processing
Q91Z49	UAP56-interacting factor [OS=Mus musculus]	Fyttd1	1.673	0.000213255
Q9WUU7	Cathepsin Z [OS=Mus musculus]	Ctsz	1.673	0.00272472		Metabolism of Angiotensinogen to Angiotensins; Lysosome Vesicle Biogenesis; Cargo concentration in the ER; COPII (Coat Protein 2) Mediated Vesicle Transport; Neutrophil degranulation	Lysosome; Apoptosis
Q9WTX8-1	mitotic spindle assembly checkpoint protein MAD1 [OS=Mus musculus]	Mad1l1	1.668	0.000761762		Resolution of Sister Chromatid Cohesion; Amplification of signal from unattached kinetochores via a MAD2 inhibitory signal; Separation of Sister Chromatids; RHO GTPases Activate Formins	Progesterone-mediated oocyte maturation; Cell cycle; Viral carcinogenesis
Q6NSQ7	protein LTV1 homolog [OS=Mus musculus]	Ltv1	1.665	0.0135907	mRNA processing
Q9R171	Cerebellin-1 [OS=Mus musculus]	Cbln1	1.66	2.06755e-05
Q9QXL8	Nucleoside diphosphate kinase 7 [OS=Mus musculus]	Nme7	1.64	0.017863	Purine metabolism
Q03141	MAP/microtubule affinity-regulating kinase 3 [OS=Mus musculus]	Mark3	1.63	0.00578834		MAP2K and MAPK activation; Negative regulation of MAPK pathway; RAF activation; Interleukin-20 family signaling
Q6NZN0-1	RNA-binding protein 26 [OS=Mus musculus]	Rbm26	1.63	0.0249804	mRNA processing
Q9QUI0	Transforming protein RhoA [OS=Mus musculus]	Rhoa	1.611	0.000401768	MicroRNAs in Cardiomyocyte Hypertrophy; Chemokine signaling pathway; G Protein Signaling Pathways; Spinal Cord Injury; G13 Signaling Pathway; Wnt Signaling in Kidney Disease; Wnt Signaling Pathway; Alpha6-Beta4 Integrin Signaling Pathway; Regulation of Actin Cytoskeleton; Wnt Signaling Pathway NetPath; Wnt Signaling Pathway and Pluripotency; Focal Adhesion	RHO GTPases activate KTN1; PCP/CE pathway; Ovarian tumor domain proteases; ERBB2 Regulates Cell Motility; G beta:gamma signalling through PI3Kgamma; RHO GTPases Activate Rhotekin and Rhophilins; Sema4D induced cell migration and growth-cone collapse; PTK6 Regulates RHO GTPases, RAS GTPase and MAP kinases; Rho GTPase cycle; Sema4D mediated inhibition of cell attachment and migration; GPVI-mediated…	Oxytocin signaling pathway; Leukocyte transendothelial migration; Endocytosis; mTOR signaling pathway; Wnt signaling pathway; T cell receptor signaling pathway; Phospholipase D signaling pathway; Regulation of actin cytoskeleton; Pancreatic secretion; MicroRNAs in cancer; Ras signaling pathway; Focal adhesion; NOD-like receptor signaling pathway; Chemokine signaling pathway; Platelet activation; …
Q9ER72	Cysteine--tRNA ligase, cytoplasmic [OS=Mus musculus]	Cars	1.603	4.19797e-08			Aminoacyl-tRNA biosynthesis
P10852	4F2 cell-surface antigen heavy chain [OS=Mus musculus]	Slc3a2	1.596	4.91736e-07		Amino acid transport across the plasma membrane; Tryptophan catabolism; Basigin interactions	mTOR signaling pathway; Protein digestion and absorption
Q8R310-1	transmembrane and coiled-coil domain protein 3 [OS=Mus musculus]	Tmcc3	1.592	0.000875995
P36916	Guanine nucleotide-binding protein-like 1 [OS=Mus musculus]	Gnl1	1.59	0.00387325
B1AZA5	Transmembrane protein 245 [OS=Mus musculus]	Tmem245	1.585	0.028802
P48678-1	Prelamin-A/C [OS=Mus musculus]	Lmna	1.581	6.55973e-06	Adipogenesis genes; FAS pathway and Stress induction of HSP regulation	Clearance of Nuclear Envelope Membranes from Chromatin; Breakdown of the nuclear lamina; Depolymerisation of the Nuclear Lamina; Initiation of Nuclear Envelope Reformation	Hypertrophic cardiomyopathy (HCM); Arrhythmogenic right ventricular cardiomyopathy (ARVC); Dilated cardiomyopathy; Apoptosis
Q8BH04	Phosphoenolpyruvate carboxykinase [GTP], mitochondrial [OS=Mus musculus]	Pck2	1.58	0.000125844	PPAR signaling pathway; Adipogenesis genes		FoxO signaling pathway; PPAR signaling pathway; Pyruvate metabolism; Citrate cycle (TCA cycle); Insulin signaling pathway; Metabolic pathways; Insulin resistance; Glycolysis / Gluconeogenesis; Proximal tubule bicarbonate reclamation; Adipocytokine signaling pathway; PI3K-Akt signaling pathway; AMPK signaling pathway; Glucagon signaling pathway
Q80ZV0	ribonuclease h2 subunit b [OS=Mus musculus]	Rnaseh2b	1.58	0.00513071			DNA replication
Q9DCT8	Cysteine-rich protein 2 [OS=Mus musculus]	Crip2	1.577	0.00272087
Q9WU40-1	inner nuclear membrane protein Man1 [OS=Mus musculus]	Lemd3	1.575	0.0309245
O35638	Cohesin subunit SA-2 [OS=Mus musculus]	Stag2	1.575	0.0311101		Resolution of Sister Chromatid Cohesion; Separation of Sister Chromatids; Meiotic Synapsis; Cohesin Loading onto Chromatin; Establishment of Sister Chromatid Cohesion; Mus musculus biological processes; SUMOylation of DNA damage response and repair proteins	Cell cycle
O54991	Contactin-associated protein 1 [OS=Mus musculus]	Cntnap1	1.573	0.0114502			Cell adhesion molecules (CAMs)
Q9R1V6	Disintegrin and metalloproteinase domain-containing protein 22 [OS=Mus musculus]	Adam22	1.572	0.040094		LGI-ADAM interactions
Q99LJ0	CTTNBP2 N-terminal-like protein [OS=Mus musculus]	Cttnbp2nl	1.568	0.0367029
O88783	Coagulation factor V [OS=Mus musculus]	F5	1.565	0.0074391	Complement and Coagulation Cascades; Blood Clotting Cascade	Regulation of Insulin-like Growth Factor (IGF) transport and uptake by Insulin-like Growth Factor Binding Proteins (IGFBPs); Cargo concentration in the ER; Post-translational protein phosphorylation; COPII (Coat Protein 2) Mediated Vesicle Transport; Common Pathway of Fibrin Clot Formation; Platelet degranulation	Complement and coagulation cascades
Q76KJ5	DNA-directed RNA polymerase I subunit RPA34 [OS=Mus musculus]	Cd3eap	1.556	0.0031236	TNF-alpha NF-kB Signaling Pathway	RNA Polymerase I Promoter Escape; RNA Polymerase I Chain Elongation; RNA Polymerase I Transcription Termination; RNA Polymerase I Transcription Initiation; B-WICH complex positively regulates rRNA expression
Q5XG71	Small subunit processome component 20 homolog [OS=Mus musculus]	Utp20	1.554	0.00203904
Q9D023	Mitochondrial pyruvate carrier 2 [OS=Mus musculus]	Mpc2	1.554	0.0100653	Glycolysis and Gluconeogenesis
Q8BTW9	serine/threonine-protein kinase PAK 4 [OS=Mus musculus]	Pak4	1.554	0.0126483	ErbB signaling pathway; Regulation of Actin Cytoskeleton; Integrin-mediated Cell Adhesion; Focal Adhesion		ErbB signaling pathway; T cell receptor signaling pathway; Regulation of actin cytoskeleton; MicroRNAs in cancer; Ras signaling pathway; Focal adhesion; Axon guidance; Renal cell carcinoma
Q62415	Apoptosis-stimulating of p53 protein 1 [OS=Mus musculus]	Ppp1r13b	1.553	0.00386107		Regulation of TP53 Activity through Association with Co-factors
Q9JHS9	spliceosome-associated protein CWC15 homolog [OS=Mus musculus]	Cwc15	1.55	0.00241575		mRNA Splicing - Major Pathway	Spliceosome
Q7SIG6-1	Arf-GAP with SH3 domain, ANK repeat and PH domain-containing protein 2 [OS=Mus musculus]	Asap2	1.547	0.00226407			Endocytosis; Fc gamma R-mediated phagocytosis
Q3UJV1	Coiled-coil domain-containing protein 61 [OS=Mus musculus]	Ccdc61	1.547	0.0118327
P35569	Insulin receptor substrate 1 [OS=Mus musculus]	Irs1	1.544	0.000427115	IL-9 Signaling Pathway; EPO Receptor Signaling; PluriNetWork; Focal Adhesion-PI3K-Akt-mTOR-signaling pathway; IL-7 Signaling Pathway; Adipogenesis genes; IL-2 Signaling Pathway; Alpha6-Beta4 Integrin Signaling Pathway; Id Signaling Pathway; Leptin Insulin Overlap; Insulin Signaling	Signaling by Leptin; Mus musculus biological processes	FoxO signaling pathway; mTOR signaling pathway; Type II diabetes mellitus; MicroRNAs in cancer; Regulation of lipolysis in adipocytes; Insulin signaling pathway; Insulin resistance; Longevity regulating pathway; Non-alcoholic fatty liver disease (NAFLD); Neurotrophin signaling pathway; cGMP-PKG signaling pathway; Adipocytokine signaling pathway; PI3K-Akt signaling pathway; AMPK signaling pathway;…
Q9CPY3	Sororin [OS=Mus musculus]	Cdca5	1.544	0.0234987		Establishment of Sister Chromatid Cohesion; Resolution of Sister Chromatid Cohesion; Separation of Sister Chromatids	MicroRNAs in cancer
Q61249	Immunoglobulin-binding protein 1 [OS=Mus musculus]	Igbp1	1.526	0.000917207
Q99LX5	Multiple myeloma tumor-associated protein 2 homolog [OS=Mus musculus]	2310033P09Rik	1.521	0.000692799		Neutrophil degranulation
Q6ZPL9	ATP-dependent RNA helicase DDX55 [OS=Mus musculus]	Ddx55	1.521	0.0193739
O08856	RNA polymerase II elongation factor ELL [OS=Mus musculus]	Ell	1.515	0.0199501		RNA polymerase II transcribes snRNA genes; RNA Polymerase II Pre-transcription Events; TP53 Regulates Transcription of DNA Repair Genes; Formation of RNA Pol II elongation complex
Q8R4S0	Protein phosphatase 1 regulatory subunit 14C [OS=Mus musculus]	Ppp1r14c	1.507	0.0038991
Q3UIA2	Rho GTPase-activating protein 17 [OS=Mus musculus]	Arhgap17	1.506	0.0182803		Rho GTPase cycle

## Sheet: Down-regulated
Table S1. Proteins regulated in Wdr4 A-cKO GNPs identified by proteomic analysis (Related to Figure 6)
Accession	Description	Gene Symbol	Abundance Ratio: (Sample) / (Control)	Abundance Ratio P-Value: (Sample) / (Control)	WikiPathways	Reactome Pathways	KEGG Pathways
Q9R020-1	Zinc finger Ran-binding domain-containing protein 2 [OS=Mus musculus]	Zranb2	0.665	0.00026805
Q8BYJ6	TBC1 domain family member 4 [OS=Mus musculus]	Tbc1d4	0.658	0.00801684	Insulin Signaling		Insulin resistance; Thyroid hormone signaling pathway
O08529	Calpain-2 catalytic subunit [OS=Mus musculus]	Capn2	0.652	0.000362659	Alzheimers Disease; Integrin-mediated Cell Adhesion	Degradation of the extracellular matrix	Focal adhesion; Alzheimer's disease; Protein processing in endoplasmic reticulum; Apoptosis
P26645	Myristoylated alanine-rich C-kinase substrate [OS=Mus musculus]	Marcks	0.648	0.00287691		Acetylcholine regulates insulin secretion	MicroRNAs in cancer; Fc gamma R-mediated phagocytosis
P63216	Guanine nucleotide-binding protein G(I)/G(S)/G(O) subunit gamma-3 [OS=Mus musculus]	Gng3	0.644	0.000890371	Chemokine signaling pathway; G Protein Signaling Pathways; Focal Adhesion-PI3K-Akt-mTOR-signaling pathway; Myometrial Relaxation and Contraction Pathways; Calcium Regulation in the Cardiac Cell	Glucagon signaling in metabolic regulation; Glucagon-like Peptide-1 (GLP1) regulates insulin secretion; Adrenaline,noradrenaline inhibits insulin secretion; Activation of G protein gated Potassium channels; Vasopressin regulates renal water homeostasis via Aquaporins; Glucagon-type ligand receptors; Inhibition of voltage gated Ca2+ channels via Gbeta/gamma subunits	Morphine addiction; Cholinergic synapse; Retrograde endocannabinoid signaling; Dopaminergic synapse; Ras signaling pathway; GABAergic synapse; Chemokine signaling pathway; Glutamatergic synapse; Pathways in cancer; Alcoholism; PI3K-Akt signaling pathway; Circadian entrainment; Serotonergic synapse
P61294	Ras-related protein Rab-6B [OS=Mus musculus]	Rab6b	0.643	0.00169384
P84084	ADP-ribosylation factor 5 [OS=Mus musculus]	Arf5	0.637	0.000114989			Endocytosis
P68404	Protein kinase C beta type [OS=Mus musculus]	Prkcb	0.636	9.86077e-05	IL-5 Signaling Pathway; MicroRNAs in Cardiomyocyte Hypertrophy; Serotonin and anxiety-related events; Serotonin and anxiety; Chemokine signaling pathway; G Protein Signaling Pathways; IL-3 Signaling Pathway; Myometrial Relaxation and Contraction Pathways; Wnt Signaling Pathway; Kit Receptor Signaling Pathway; MAPK signaling pathway; Wnt Signaling Pathway NetPath; Calcium Regulation in the Cardiac…	WNT5A-dependent internalization of FZD4; Trafficking of GluR2-containing AMPA receptors; Activation of NF-kappaB in B cells; Disinhibition of SNARE formation; Depolymerisation of the Nuclear Lamina; VEGFR2 mediated cell proliferation	Oxytocin signaling pathway; ErbB signaling pathway; Leukocyte transendothelial migration; AGE-RAGE signaling pathway in diabetic complications; mTOR signaling pathway; Morphine addiction; Wnt signaling pathway; Cholinergic synapse; Retrograde endocannabinoid signaling; MAPK signaling pathway; Pancreatic secretion; MicroRNAs in cancer; Dopaminergic synapse; Ras signaling pathway; Carbohydrate dige…
Q9CQC6	Basic leucine zipper and W2 domain-containing protein 1 [OS=Mus musculus]	Bzw1	0.631	7.19166e-05
Q58A65	C-jun-amino-terminal kinase-interacting protein 4 [OS=Mus musculus]	Spag9	0.623	0.00033552		CDO in myogenesis
Q9D8M7-1	PHD finger protein 10 [OS=Mus musculus]	Phf10	0.621	0.00413763
O55142	60S ribosomal protein L35a [OS=Mus musculus]	Rpl35a-ps4; Rpl35a; Rpl35a-ps2; Gm10243; Rpl35a-ps5; LOC100862595; Gm14279; LOC100048620	0.62	2.43868e-06	Cytoplasmic Ribosomal Proteins	L13a-mediated translational silencing of Ceruloplasmin expression; Nonsense Mediated Decay (NMD) independent of the Exon Junction Complex (EJC); Nonsense Mediated Decay (NMD) enhanced by the Exon Junction Complex (EJC); GTP hydrolysis and joining of the 60S ribosomal subunit; Formation of a pool of free 40S subunits; Major pathway of rRNA processing in the nucleolus and cytosol; SRP-dependent cot…	Ribosome
P31786	acyl-CoA-binding protein [OS=Mus musculus]	Dbi	0.616	0.003433	PPAR signaling pathway	Mitochondrial Fatty Acid Beta-Oxidation	PPAR signaling pathway
Q8BH07	ADP-ribosylation factor-like protein 6-interacting protein 6 [OS=Mus musculus]	Arl6ip6	0.615	0.00358742
Q3TSG4	RNA demethylase ALKBH5 [OS=Mus musculus]	Alkbh5	0.598	3.22019e-05		Reversal of alkylation damage by DNA dioxygenases
Q9CY21	Probable 18S rRNA (guanine-N(7))-methyltransferase [OS=Mus musculus]	Wbscr22; Bud23	0.597	0.00150468
Q60598	Src substrate cortactin [OS=Mus musculus]	Cttn	0.588	4.93543e-05		Clathrin-mediated endocytosis	Proteoglycans in cancer; Tight junction; Bacterial invasion of epithelial cells
Q9QYJ0	DnaJ homolog subfamily A member 2 [OS=Mus musculus]	Dnaja2	0.582	7.51092e-06		HSP90 chaperone cycle for steroid hormone receptors (SHR)	Protein processing in endoplasmic reticulum
Q8C0L9-1	Glycerophosphocholine phosphodiesterase GPCPD1 [OS=Mus musculus]	Gpcpd1	0.576	0.00100402			Glycerophospholipid metabolism; Choline metabolism in cancer
P41105	60S ribosomal protein L28 [OS=Mus musculus]	Rpl28	0.571	1.6418e-06	Cytoplasmic Ribosomal Proteins	L13a-mediated translational silencing of Ceruloplasmin expression; Nonsense Mediated Decay (NMD) independent of the Exon Junction Complex (EJC); Nonsense Mediated Decay (NMD) enhanced by the Exon Junction Complex (EJC); GTP hydrolysis and joining of the 60S ribosomal subunit; Formation of a pool of free 40S subunits; Major pathway of rRNA processing in the nucleolus and cytosol; SRP-dependent cot…	Ribosome
Q8CHG3	GRIP and coiled-coil domain-containing protein 2 [OS=Mus musculus]	Gcc2	0.569	1.26747e-05
O88696	ATP-dependent Clp protease proteolytic subunit, mitochondrial [OS=Mus musculus]	Clpp	0.549	1.56325e-07
Q9Z0P4-1	Paralemmin-1 [OS=Mus musculus]	Palm	0.54	6.42937e-07
Q8BJW5-1	nucleolar protein 11 [OS=Mus musculus]	Nol11	0.538	0.000267993		Major pathway of rRNA processing in the nucleolus and cytosol
O35684	Neuroserpin [OS=Mus musculus]	Serpini1	0.531	1.22592e-07
Q80TL0	Protein phosphatase 1E [OS=Mus musculus]	Ppm1e	0.53	2.60032e-07
P56671	Myc-associated zinc finger protein [OS=Mus musculus]	Maz	0.529	3.60998e-06
P26350	Prothymosin alpha [OS=Mus musculus]	Ptma	0.522	1.05303e-07			Epstein-Barr virus infection
Q8C0D7	inhibitor of growth protein 4 [OS=Mus musculus]	Ing4	0.501	7.48635e-05		HATs acetylate histones
P62313	U6 snRNA-associated Sm-like protein LSm6 [OS=Mus musculus]	Lsm6	0.484	3.85898e-08		mRNA Splicing - Major Pathway; mRNA decay by 5' to 3' exoribonuclease	RNA degradation; Spliceosome
O88545	COP9 signalosome complex subunit 6 [OS=Mus musculus]	Cops6	0.474	2.06536e-05		DNA Damage Recognition in GG-NER; Neddylation; Formation of TC-NER Pre-Incision Complex; Cargo recognition for clathrin-mediated endocytosis
O88844	Isocitrate dehydrogenase [NADP] cytoplasmic [OS=Mus musculus]	Idh1	0.462	1.42109e-14	Glutathione metabolism; Glutathione and one carbon metabolism	Neutrophil degranulation; NADPH regeneration	Glutathione metabolism; Citrate cycle (TCA cycle); Metabolic pathways; Biosynthesis of amino acids; 2-Oxocarboxylic acid metabolism; Carbon metabolism; Peroxisome
Q8CIW5	Twinkle protein, mitochondrial [OS=Mus musculus]	Peo1; Twnk	0.429	2.17321e-09
Q3TZX3	Solute carrier family 25 member 33 [OS=Mus musculus]	Slc25a33	0.383	1.73195e-14
